# Supplementary material for: Altered muscle mitochondrial, inflammatory and trophic markers, and reduced exercise training adaptations in type 1 diabetes
Source: J Physiol. 2022 Jan 24;600(6):1405–18. doi: 10.1113/JP282433 (PMC9306774; doi:10.1113/JP282433)
Supplement: Supplementary file 2 — Statistical Summary Document [file TJP-600-1405-s001.xlsx]

## Sheet: Statistical Summary Table
Statistical Summary Document
Manuscript Title:	Altered muscle mitochondrial, inflammatory and trophic markers and reduced exercise training adaptations in type 1 diabetes
Authors:	Dean Minnock, Giosuè Annibalini, Giacomo Valli, Roberta Saltarelli, Mauricio Krause, Elena Barbieri and Giuseppe De Vito
Animal model used, if applicable:	NA
Underlying hypothesis:	Combined exercise can improve glycaemic control in T1D. Skeletal muscle health is impaired in T1D and might be improved by exercise.
Definitions of ‘n’:	Number of participants (Con + T1D)
Statistical summary table:
Experimental question number	Finding/ conclusion	Experimental location/variable	Mean value	Standard Deviation	n	Exact P value	Figure/table in which data are presented	Units	Data comparisons	Statistical test	Any other experimental factors	Comments
Multiple tests of the same question are shown in different rows		e.g. cortex vs cerebellum or genotype	(or other summary statistic)	(SD)	(value)	If P is considered significant against a stated confidence limit, authors may indicate this in bold.The exact value must be stated unless P is less than 0.0001, in which case < is permitted.			e.g. WT vs KO		e.g. subjects’ age or sex	e.g. observation
1. Differences in participants body mass?	no statistically significant differences between groups and over the time	Body mass Con pre	69.69	12	20	0.378	table 2	Kg	time x group interaction	two-way mixed design MANOVA	/	/
		Body mass Con post	69.38	11.51
		Body mass T1D pre	77.15	11.22
		Body mass T1D post	77.96	12.38
	non-significant main effects of group	Body mass Con vs Body mass T1D				0.143			Between (Group) difference
	non-significant main effects of time	Body mass pre vs Body mass post				0.691			Within (Time) difference
2. Differences in participants body mass index?	no statistically significant differences between groups and over the time	Body mass index Con pre	23.95	2.85	20	0.377	table 2	Kg·m-2	time x group interaction	two-way mixed design MANOVA	/	/
		Body mass index Con post	23.85	2.63
		Body mass index T1D pre	26.51	3.43
		Body mass index T1D post	26.81	4.17
	non-significant main effects of group	Body mass index Con vs Body mass index T1D				0.077			Between (Group) difference
	non-significant main effects of time	Body mass index pre vs Body mass index post				0.651			Within (Time) difference
3. Differences in participants body fat?	no statistically significant differences between groups and over the time	Body fat Con pre	29.39	6.67	20	0.836	table 2	%	time x group interaction	two-way mixed design MANOVA	/	/
		Body fat Con post	28.7	6.57
		Body fat T1D pre	30.12	9.4
		Body fat T1D post	29.24	9.59
	non-significant main effects of group	Body fat Con vs Body fat T1D				0.863			Between (Group) difference
	non-significant main effects of time	Body fat pre vs Body fat post				0.1			Within (Time) difference
4. Differences in participants Lean body mass?	no statistically significant differences between groups and over the time	Lean body mass Con pre	47	9.25	20	0.734	table 2	Kg	time x group interaction	two-way mixed design MANOVA	/	/
		Lean body mass Con post	46.96	9.2
		Lean body mass T1D pre	53.55	14.31
		Lean body mass T1D post	52.45	11.24
	non-significant main effects of group	Lean body mass Con vs Lean body mass T1D				0.25			Between (Group) difference
	non-significant main effects of time	Lean body mass pre vs Lean body mass post				0.718			Within (Time) difference
5. Differences in participants VO₂max ?	statistically significant differences between groups and over the time	VO₂max Con pre	32.76	5.2	20	<0.0001	table 2	mL/kg/min	time x group interaction	two-way mixed design MANOVA	/	statistical tests performed on log-transformed data
		VO₂max Con post	41.72	3.71
		VO₂max T1D pre	31.55	9.55
		VO₂max T1D post	34.98	9.85
		VO₂max Con pre vs VO₂max T1D pre				0.63			Pairwise comparisons (Group)
		VO₂max Con post vs VO₂max T1D post				0.048
		VO₂max Con pre vs VO₂max Con post				<0.0001			Pairwise comparisons (Time)
		VO₂max T1D pre vs VO₂max T1D post				<0.0001
	non-significant main effects of group	VO₂max Con vs VO₂max T1D				0.216			Between (Group) difference
	significant main effects of time	VO₂max pre vs VO₂max post				<0.0001			Within (Time) difference
6. Differences in GOB maximal load?	borderline statistically significant differences between groups and over the time	GOB Con pre	49.3	15.76	20	0.066	table 2	kg	time x group interaction	two-way mixed design MANOVA	/	/
		GOB Con post	58.3	18.17
		GOB T1D pre	42.6	21.38
		GOB T1D post	47.9	22.81
		GOB Con pre vs GOB T1D pre				0.435			Pairwise comparisons (Group)
		GOB Con post vs GOB T1D post				0.274
		GOB Con pre vs GOB Con post				<0.0001			Pairwise comparisons (Time)
		GOB T1D pre vs GOB T1D post				0.001
	non-significant main effects of group	GOB Con vs GOB T1D				0.342			Between (Group) difference
	significant main effects of time	GOB pre vs GOB post				<0.0001			Within (Time) difference
7. Differences in BC maximal load?	borderline statistically significant differences between groups and over the time	BC Con pre	9.95	3.45	20	0.067	table 2	Kg	time x group interaction	two-way mixed design MANOVA	/	/
		BC Con post	12.5	4.65
		BC T1D pre	10.25	4.04
		BC T1D post	11.3	4.42
		BC Con pre vs BC T1D pre				0.86			Pairwise comparisons (Group)
		BC Con post vs BC T1D post				0.562
		BC Con pre vs BC Con post				0.005			Pairwise comparisons (Time)
		BC T1D pre vs BC T1D post				0.006
	non-significant main effects of group	BC Con vs BC T1D				0.808			Between (Group) difference
	significant main effects of time	BC pre vs BC post				<0.0001			Within (Time) difference
8. Differences in LE maximal load?	statistically significant differences between groups and over the time	LE Con pre	56.4	23.67	20	0.001	table 2	kg	time x group interaction	two-way mixed design MANOVA	/	/
		LE Con post	67.4	21.4
		LE T1D pre	69.6	19.21
		LE T1D post	73.7	18.65
		LE Con pre vs LE T1D pre				0.188			Pairwise comparisons (Group)
		LE Con post vs LE T1D post				0.491
		LE Con pre vs LE Con post				<0.0001			Pairwise comparisons (Time)
		LE T1D pre vs LE T1D post				0.018
	non-significant main effects of group	LE Con vs LE T1D				0.307			Between (Group) difference
	significant main effects of time	LE pre vs LE post				<0.0001			Within (Time) difference
9. Differences in SCR maximal load?	no statistically significant differences between groups and over the time	SCR Con pre	51.7	17.43	20	0.687	table 2	Kg	time x group interaction	two-way mixed design MANOVA	/	/
		SCR Con post	60.3	16.46
		SCR T1D pre	46.3	9.99
		SCR T1D post	54.2	11.49
	non-significant main effects of group	SCR Con vs SCR T1D				0.373			Between (Group) difference
	significant main effects of time	SCR pre vs SCR post				<0.0001			Within (Time) difference
10. Differences in SQUAT maximal load?	statistically significant differences between groups and over the time	SQUAT Con pre	108.6	14.39	20	0.023	table 2	kg	time x group interaction	two-way mixed design MANOVA	/	/
		SQUAT Con post	134.1	10.71
		SQUAT T1D pre	107.6	18.08
		SQUAT T1D post	124.6	17.9
		SQUAT Con pre vs SQUAT T1D pre				0.893			Pairwise comparisons (Group)
		SQUAT Con post vs SQUAT T1D post				0.167
		SQUAT Con pre vs SQUAT Con post				<0.0001			Pairwise comparisons (Time)
		SQUAT T1D pre vs SQUAT T1D post				<0.0001
	non-significant main effects of group	SQUAT Con vs SQUAT T1D				0.446			Between (Group) difference
	significant main effects of time	SQUAT pre vs SQUAT post				<0.0001			Within (Time) difference
11. Differences in TE maximal load?	no statistically significant differences between groups and over the time	TE Con pre	15.2	4.05	20	0.667	table 2	Kg	time x group interaction	two-way mixed design MANOVA	/	/
		TE Con post	16.6	3.78
		TE T1D pre	14.1	3.67
		TE T1D post	15.7	3.33
	non-significant main effects of group	TE Con vs TE T1D				0.551			Between (Group) difference
	significant main effects of time	TE pre vs TE post				<0.0001			Within (Time) difference
12. Differences in session RPE?	statistically significant differences between groups and over the time	Week 1 T1D	6.467	1.16721	20	<0.0001	Text only	Value (CR-10 scale)	time x group interaction	two-way mixed design MANOVA	/	/
		Week 1 Con	6.233	0.770397
		Week 2 T1D	6.565	0.803316
		Week 2 Con	7.267	0.409825
		Week 3 T1D	7.433	0.685356
		Week 3 Con	6.867	0.83436
		Week 4 T1D	8.099	0.667024
		Week 4 Con	7.234	0.523433
		Week 5 T1D	7.666	0.799697
		Week 5 Con	7.166	0.61263
		Week 6 T1D	7.367	0.555319
		Week 6 Con	7.601	0.493321
		Week 7 T1D	7.567	0.417321
		Week 7 Con	7.302	0.507626
		Week 8 T1D	7.366	0.674079
		Week 8 Con	6.867	0.690041
		Week 9 T1D	7.601	0.378959
		Week 9 Con	6.9	0.649033
		Week 10 T1D	7.899	0.416078
		Week 10 Con	6.867	0.320661
		Week 11 T1D	7.667	0.520215
		Week 11 Con	7.066	0.717235
		Week 12 T1D	8.2	0.451073
		Week 12 Con	7.034	0.5756
		Week 1 Con vs Week 1 T1D				1			Pairwise comparisons (Group)
		Week 2 Con vs Week 2 T1D				0.29
		Week 3 Con vs Week 3 T1D				1
		Week 4 Con vs Week 4 T1D				0.056
		Week 5 Con vs Week 5 T1D				1
		Week 6 Con vs Week 6 T1D				1
		Week 7 Con vs Week 7 T1D				1
		Week 8 Con vs Week 8 T1D				1
		Week 9 Con vs Week 9 T1D				0.103
		Week 10 Con vs Week 10 T1D				<0.0001
		Week 11 Con vs Week 11 T1D				0.55
		Week 12 Con vs Week 12 T1D				<0.0001
	significant main effects of group	RPE Con vs RPE T1D				0.008			Between (Group) difference
	significant main effects of time	RPE pre vs RPE post				<0.0001			Within (Time) difference
13. Differences in carbohydrate intake	no statistically significant differences between groups and over the time	carbohydrate Con pre	1356	331.28	20	0.661	Text only	Grams	time x group interaction	two-way mixed design MANOVA	/	/
		carbohydrate Con post	1382.5	283.31
		carbohydrate T1D pre	2014.3	418.09
		carbohydrate T1D post	2013.9	394.56
	significant main effects of group	carbohydrate Con vs carbohydrate T1D				0.001			Between (Group) difference
	non-significant main effects of time	carbohydrate pre vs carbohydrate post				0.675			Within (Time) difference
14. Differences in insulin intake	no statistically significant differences between pre and post intervention	insulin T1D pre	151.9	29.47	10	0.43	Text only	Units	Pre vs Post	Paired T test	/	/
		insulin T1D post	151	29.44
15. Differences in IG VAR?	no statistically significant differences between groups and over the time	IG VAR Con pre	103.47	10.44	20	0.866	Figure 1	mg/dL	time x group interaction	two-way mixed design MANOVA	/	/
		IG VAR Con post	105.51	8.73
		IG VAR T1D pre	152.73	38.09
		IG VAR T1D post	152.62	37.89
	significant main effects of group	IG VAR Con vs IG VAR T1D				<0.0001			Between (Group) difference
	non-significant main effects of time	IG VAR pre vs IG VAR post				0.88			Within (Time) difference
16. Differences in IG SD?	statistically significant differences between groups and over the time	IG SD Con pre	20.11	2.15	20	0.003	Figure 1	mg/dL	time x group interaction	two-way mixed design MANOVA	/	/
		IG SD Con post	18.15	3.2
		IG SD T1D pre	57.37	21.14
		IG SD T1D post	29.62	12.13
		IG SD Con pre vs IG SD T1D pre				<0.0001			Pairwise comparisons (Group)
		IG SD Con post vs IG SD T1D post				0.01
		IG SD Con pre vs IG SD Con post				0.014			Pairwise comparisons (Time)
		IG SD T1D pre vs IG SD T1D post				0.005
	significant main effects of group	IG SD Con vs IG SD T1D				<0.0001			Between (Group) difference
	significant main effects of time	IG SD pre vs IG SD post				0.001			Within (Time) difference
17. Differences in IG CV?	statistically significant differences between groups and over the time	IG CV Con pre	19.59	2.56	20	0.001	Figure 1	mg/dL	time x group interaction	two-way mixed design MANOVA	/	/
		IG CV Con post	17.24	2.96
		IG CV T1D pre	36.96	7.41
		IG CV T1D post	20.97	11.25
		IG CV Con pre vs IG CV T1D pre				<0.0001			Pairwise comparisons (Group)
		IG CV Con post vs IG CV T1D post				0.324
		IG CV Con pre vs IG CV Con post				0.009			Pairwise comparisons (Time)
		IG CV T1D pre vs IG CV T1D post				0.001
	significant main effects of group	IG CV Con vs IG CV T1D				0.001			Between (Group) difference
	significant main effects of time	IG CV pre vs IG CV post				<0.0001			Within (Time) difference
18. Differences in MAGE?	statistically significant differences between groups and over the time	MAGE Con pre	30.1	8.71	20	0.005	Figure 1	mg/dL	time x group interaction	two-way mixed design MANOVA	/	/
		MAGE Con post	27.8	7.44
		MAGE T1D pre	111.6	44.8
		MAGE T1D post	92	34.55
		MAGE Con pre vs MAGE T1D pre				<0.0001			Pairwise comparisons (Group)
		MAGE Con post vs MAGE T1D post				<0.0001
		MAGE Con pre vs MAGE Con post				0.161			Pairwise comparisons (Time)
		MAGE T1D pre vs MAGE T1D post				0.004
	significant main effects of group	MAGE Con vs MAGE T1D				<0.0001			Between (Group) difference
	significant main effects of time	MAGE pre vs MAGE post				0.001			Within (Time) difference
19. Differences in total number of reported hypoglycaemic events?	statistically significant difference between pre and post intervention	number hypoglycaemic events T1D pre	10.6	4.92	10	0.002	Text only	Number	Pre vs Post	Paired T test	/	/
		number hypoglycaemic events T1D post	2.1	1.92
20. Differences in average duration of hypoglycaemic events measured by flash glucose monitoring?	no statistically significant difference between pre and post intervention	duration hypoglycaemic events T1D pre	378.67	383.28	10	0.519	Text only	Minutes	Pre vs Post	Paired T test	/	/
		duration hypoglycaemic events T1D post	281.26	530.87
21. Differences in MT-CO2 mRNA expression?	no statistically significant differences between groups and over the time	MT-CO2 Con pre	67236.7	21427	20	0.431	Figure 2	Realtive mRNA expression (arbitray units)	time x group interaction	two-way mixed design MANOVA	/	/
		MT-CO2 Con post	62242.5	23089.9
		MT-CO2 T1D pre	40356.8	21336.4
		MT-CO2 T1D post	40879.1	26498
	significant main effects of group	MT-CO2 Con vs MT-CO2 T1D				0.024			Between (Group) difference
	non-significant main effects of time	MT-CO2 pre vs MT-CO2 post				0.522			Within (Time) difference
22. Differences in COX5B mRNA expression?	no statistically significant differences between groups and over the time	COX5B Con pre	4079.23	1518.62	20	0.712	Figure 2	Realtive mRNA expression (arbitray units)	time x group interaction	two-way mixed design MANOVA	/	/
		COX5B Con post	4139.49	1351.67
		COX5B T1D pre	3332.73	1925.21
		COX5B T1D post	3191.19	1767.71
	non-significant main effects of group	COX5B Con vs COX5B T1D				0.235			Between (Group) difference
	non-significant main effects of time	COX5B pre vs COX5B post				0.881			Within (Time) difference
23. Differences in PGC-1α mRNA expression?	no statistically significant differences between groups and over the time	PGC-1α Con pre	99.78	43.38	20	0.384	Figure 2	Realtive mRNA expression (arbitray units)	time x group interaction	two-way mixed design MANOVA	/	/
		PGC-1α Con post	95.8	40.25
		PGC-1α T1D pre	95.76	47.66
		PGC-1α T1D post	69.62	41.19
	non-significant main effects of group	PGC-1α Con vs PGC-1α T1D				0.322			Between (Group) difference
	non-significant main effects of time	PGC-1α pre vs PGC-1α post				0.241			Within (Time) difference
24. Differences in OXHOPOS complex I quantity?	no statistically significant differences between groups and over the time	Complex I Con pre	0.0557113	0.00594016	20	0.618	Figure 2	Realtive protein expression (arbitray units)	time x group interaction	two-way mixed design MANOVA	/	/
		Complex I Con post	0.0630078	0.011988
		Complex I T1D pre	0.0498106	0.00544041
		Complex I T1D post	0.0541424	0.0096468
	significant main effects of group	Complex I Con vs Complex I T1D				0.01			Between (Group) difference
	non-significant main effects of time	Complex I pre vs Complex I post				0.062			Within (Time) difference
25. Differences in OXHOPOS complex II quantity?	no statistically significant differences between groups and over the time	Complex II Con pre	0.0705281	0.0122237	20	0.63	Figure 2	Realtive protein expression (arbitray units)	time x group interaction	two-way mixed design MANOVA	/	/
		Complex II Con post	0.0759037	0.0245386
		Complex II T1D pre	0.0675966	0.0193092
		Complex II T1D post	0.0686856	0.0145806
	non-significant main effects of group	Complex II Con vs Complex II T1D				0.472			Between (Group) difference
	non-significant main effects of time	Complex II pre vs Complex II post				0.47			Within (Time) difference
26. Differences in OXHOPOS complex III quantity?	no statistically significant differences between groups and over the time	Complex III Con pre	0.0841442	0.0102731	20	0.145	Figure 2	Realtive protein expression (arbitray units)	time x group interaction	two-way mixed design MANOVA	/	/
		Complex III Con post	0.079604	0.023114
		Complex III T1D pre	0.0543029	0.017053
		Complex III T1D post	0.0637702	0.023149
	significant main effects of group	Complex III Con vs Complex III T1D				0.005			Between (Group) difference
	non-significant main effects of time	Complex III pre vs Complex III post				0.599			Within (Time) difference
27. Differences in OXHOPOS complex IV quantity?	no statistically significant differences between groups and over the time	Complex IV Con pre	0.0850681	0.0317963	20	0.613	Figure 2	Realtive protein expression (arbitray units)	time x group interaction	two-way mixed design MANOVA	/	/
		Complex IV Con post	0.0872974	0.0204806
		Complex IV T1D pre	0.0851225	0.0174583
		Complex IV T1D post	0.0815334	0.0282777
	non-significant main effects of group	Complex IV Con vs Complex IV T1D				0.773			Between (Group) difference
	non-significant main effects of time	Complex IV pre vs Complex IV post				0.906			Within (Time) difference
28. Differences in OXHOPOS complex V quantity?	no statistically significant differences between groups and over the time	Complex V Con pre	0.0776986	0.00827688	20	0.773	Figure 2	Realtive protein expression (arbitray units)	time x group interaction	two-way mixed design MANOVA	/	/
		Complex V Con post	0.0786006	0.0149592
		Complex V T1D pre	0.0641533	0.0134507
		Complex V T1D post	0.0666452	0.0103226
	significant main effects of group	Complex V Con vs Complex V T1D				0.013			Between (Group) difference
	non-significant main effects of time	Complex V pre vs Complex V post				0.54			Within (Time) difference
29. Differences in total AMPK quantity?	no statistically significant differences between groups and over the time	Total AMPK Con pre	0.0671203	0.00768518	20	0.912	Figure 2	Realtive protein expression (arbitray units)	time x group interaction	two-way mixed design MANOVA	/	/
		Total AMPK Con post	0.0706154	0.0191647
		Total AMPK T1D pre	0.0670285	0.016233
		Total AMPK T1D post	0.0715305	0.0114752
	non-significant main effects of group	Total AMPK Con vs Total AMPK T1D				0.929			Between (Group) difference
	non-significant main effects of time	Total AMPK pre vs Total AMPK post				0.385			Within (Time) difference
30. Differences in phospho AMPK quantity?	no statistically significant differences between groups and over the time	Phospho AMPK Con pre	1.04917	0.324982	20	0.091	Figure 2	Realtive protein expression (arbitray units)	time x group interaction	two-way mixed design MANOVA	/	/
		Phospho AMPK Con post	1.08057	0.261232
		Phospho AMPK T1D pre	0.953115	0.359473
		Phospho AMPK T1D post	1.30658	0.481717
	non-significant main effects of group	Phospho AMPK Con vs Phospho AMPK T1D				0.64			Between (Group) difference
	significant main effects of time	Phospho AMPK pre vs Phospho AMPK post				0.047			Within (Time) difference
31. Differences in mtDNA content?	no statistically significant differences between groups and over the time	mtDNA Con pre	1.06611e+06	435864	20	0.664	Figure 3	Realtive mtDNA quantity (arbitray units)	time x group interaction	two-way mixed design MANOVA	/	/
		mtDNA Con post	1.25835e+06	656004
		mtDNA T1D pre	626860	324150
		mtDNA T1D post	694601	584061
	significant main effects of group	mtDNA Con vs mtDNA T1D				0.013			Between (Group) difference
	non-significant main effects of time	mtDNA pre vs mtDNA post				0.369			Within (Time) difference
32. Differences in telomere length?	no statistically significant differences between groups and over the time	mtDNA Con pre	16056	7415.35	20	0.271	Figure 3	Realtive telomere length (arbitray units)	time x group interaction	two-way mixed design MANOVA	/	/
		mtDNA Con post	15072.3	8265.7
		mtDNA T1D pre	8320	3780.68
		mtDNA T1D post	12213.1	9076.74
	significant main effects of group	mtDNA Con vs mtDNA T1D				0.05			Between (Group) difference
	non-significant main effects of time	mtDNA pre vs mtDNA post				0.507			Within (Time) difference
33. Differences in TNF-α mRNA expression?	no statistically significant differences between groups and over the time	TNF-α Con pre	0.461075	0.311454	20	0.867	Figure 4	Realtive mRNA expression (arbitray units)	time x group interaction	two-way mixed design MANOVA	/	statistical tests performed on log-transformed data
		TNF-α Con post	0.600284	0.415838
		TNF-α T1D pre	0.957231	0.633105
		TNF-α T1D post	1.06573	0.716925
	significant main effects of group	TNF-α Con vs TNF-α T1D				0.037			Between (Group) difference
	non-significant main effects of time	TNF-α pre vs TNF-α post				0.461			Within (Time) difference
34. Differences in IL-6 mRNA expression?	no statistically significant differences between groups and over the time	IL-6 Con pre	0.256998	0.132158	20	0.852	Figure 4	Realtive mRNA expression (arbitray units)	time x group interaction	two-way mixed design MANOVA	/	/
		IL-6 Con post	0.302948	0.217215
		IL-6 T1D pre	0.249248	0.121603
		IL-6 T1D post	0.310487	0.179157
	non-significant main effects of group	IL-6 Con vs IL-6 T1D				0.999			Between (Group) difference
	non-significant main effects of time	IL-6 pre vs IL-6 post				0.201			Within (Time) difference
35. Differences in IL-8 mRNA expression?	no statistically significant differences between groups and over the time	IL-8 Con pre	0.139936	0.073119	20	0.348	Figure 4	Realtive mRNA expression (arbitray units)	time x group interaction	two-way mixed design MANOVA	/	/
		IL-8 Con post	0.224274	0.157369
		IL-8 T1D pre	0.106006	0.112574
		IL-8 T1D post	0.129168	0.0860448
	non-significant main effects of group	IL-8 Con vs IL-8 T1D				0.113			Between (Group) difference
	non-significant main effects of time	IL-8 pre vs IL-8 post				0.107			Within (Time) difference
36. Differences in MCP-1 mRNA expression?	no statistically significant differences between groups and over the time	MCP-1 Con pre	13.3299	5.73006	20	0.596	Figure 4	Realtive mRNA expression (arbitray units)	time x group interaction	two-way mixed design MANOVA	/	/
		MCP-1 Con post	17.3966	10.6949
		MCP-1 T1D pre	15.4199	7.19862
		MCP-1 T1D post	22.1931	9.71289
	non-significant main effects of group	MCP-1 Con vs MCP-1 T1D				0.249			Between (Group) difference
	significant main effects of time	MCP-1 pre vs MCP-1post				0.045			Within (Time) difference
37. Differences in total p38 MAPK quantity?	no statistically significant differences between groups and over the time	Total p38 MAPK Con pre	0.0512078	0.0149251	20	0.617	Figure 4	Realtive protein expression (arbitray units)	time x group interaction	two-way mixed design MANOVA	/	/
		Total p38 MAPK Con post	0.0470916	0.0172332
		Total p38 MAPK T1D pre	0.0488074	0.0138609
		Total p38 MAPK T1D post	0.0495564	0.0118725
	non-significant main effects of group	Total p38 MAPK Con vs Total p38 MAPK T1D				0.994			Between (Group) difference
	non-significant main effects of time	Total p38 MAPK pre vs Total p38 MAPK post				0.729			Within (Time) difference
38. Differences in Phospho p38 MAPK quantity?	statistically significant differences between groups and over the time	Phospho p38 MAPK Con pre	0.408474	0.192868	20	0.017	Figure 4	Realtive protein expression (arbitray units)	time x group interaction	two-way mixed design MANOVA	/	/
		Phospho p38 MAPK Con post	0.877559	0.553129
		Phospho p38 MAPK T1D pre	0.871713	0.425472
		Phospho p38 MAPK T1D post	0.823748	0.444511
		Phospho p38 MAPK Con pre vs Phospho p38 MAPK T1D pre				0.006			Pairwise comparisons (Group)
		Phospho p38 MAPK Con post vs Phospho p38 MAPK T1D post				0.813
		Phospho p38 MAPK Con pre vs Phospho p38 MAPK Con post				0.023			Pairwise comparisons (Time)
		Phospho p38 MAPK T1D pre vs Phospho p38 MAPK T1D post				0.619
	non-significant main effects of group	Phospho p38 MAPK Con vs Phospho p38 MAPK T1D				0.225			Between (Group) difference
	significant main effects of time	Phospho p38 MAPK pre vs Phospho p38 MAPK post				0.045			Within (Time) difference
39. Differences in total IKK quantity?	no statistically significant differences between groups and over the time	Total IKK Con pre	0.0146943	0.00330144	20	0.803	Figure 4	Realtive protein expression (arbitray units)	time x group interaction	two-way mixed design MANOVA	/	/
		Total IKK Con post	0.0159837	0.00539677
		Total IKK T1D pre	0.0148581	0.00494576
		Total IKK T1D post	0.0168783	0.00566486
	non-significant main effects of group	Total IKK Con vs Total IKK T1D				0.753			Between (Group) difference
	non-significant main effects of time	Total IKK pre vs Total IKK post				0.266			Within (Time) difference
40. Differences in IGF-1Ea mRNA expression?	statistically significant differences between groups and over the time	IGF-1Ea Con pre	29.285	9.69828	20	0.021	Figure 5	Realtive mRNA expression (arbitray units)	time x group interaction	two-way mixed design MANOVA	/	/
		IGF-1Ea Con post	34.7004	14.569
		IGF-1Ea T1D pre	29.5098	11.0289
		IGF-1Ea T1D post	60.873	26.8212
		IGF-1Ea Con pre vs IGF-1Ea T1D pre				0.962			Pairwise comparisons (Group)
		IGF-1Ea Con post vs IGF-1Ea T1D post				0.014
		IGF-1Ea Con pre vs IGF-1Ea Con post				0.254			Pairwise comparisons (Time)
		IGF-1Ea T1D pre vs IGF-1Ea T1D post				0.008
	significant main effects of group	IGF-1Ea Con vs IGF-1Ea T1D				0.03			Between (Group) difference
	significant main effects of time	IGF-1Ea pre vs IGF-1Ea post				0.002			Within (Time) difference
41. Differences in IGF-1Eb mRNA expression?	statistically significant differences between groups and over the time	IGF-1Eb Con pre	4.71669	1.8177	20	0.016	Figure 5	Realtive mRNA expression (arbitray units)	time x group interaction	two-way mixed design MANOVA	/	/
		IGF-1Eb Con post	4.76858	2.50313
		IGF-1Eb T1D pre	4.02351	1.33151
		IGF-1Eb T1D post	7.05502	3.39338
		IGF-1Eb Con pre vs IGF-1Eb T1D pre				0.344			Pairwise comparisons (Group)
		IGF-1Eb Con post vs IGF-1Eb T1D post				0.104
		IGF-1Eb Con pre vs IGF-1Eb Con post				0.944			Pairwise comparisons (Time)
		IGF-1Eb T1D pre vs IGF-1Eb T1D post				0.007
	non-significant main effects of group	IGF-1Eb Con vs IGF-1Eb T1D				0.392			Between (Group) difference
	significant main effects of time	IGF-1Eb pre vs IGF-1Eb post				0.013			Within (Time) difference
42. Differences in IGF-1Ec mRNA expression?	statistically significant differences between groups and over the time	IGF-1Ec Con pre	0.231654	0.144181	20	0.024	Figure 5	Realtive mRNA expression (arbitray units)	time x group interaction	two-way mixed design MANOVA	/	/
		IGF-1Ec Con post	0.260694	0.265088
		IGF-1Ec T1D pre	0.184906	0.119162
		IGF-1Ec T1D post	0.499331	0.230752
		IGF-1Ec Con pre vs IGF-1Ec T1D pre				0.44			Pairwise comparisons (Group)
		IGF-1Ec Con post vs IGF-1Ec T1D post				0.046
		IGF-1Ec Con pre vs IGF-1Ec Con post				0.742			Pairwise comparisons (Time)
		IGF-1Ec T1D pre vs IGF-1Ec T1D post				0.003
	non-significant main effects of group	IGF-1Ec Con vs IGF-1Ec T1D				0.174			Between (Group) difference
	significant main effects of time	IGF-1Ec pre vs IGF-1Ec post				0.008			Within (Time) difference
43. Differences in total AKT quantity?	no statistically significant differences between groups and over the time	Total AKT Con pre	0.0299763	0.0106123	20	0.719	Figure 5	Realtive protein expression (arbitray units)	time x group interaction	two-way mixed design MANOVA	/	/
		Total AKT Con post	0.0519607	0.0175841
		Total AKT T1D pre	0.0358039	0.00674333
		Total AKT T1D post	0.0543256	0.0169244
	non-significant main effects of group	Total AKT Con vs Total AKT T1D				0.309			Between (Group) difference
	significant main effects of time	Total AKT pre vs Total AKT post				<0.0001			Within (Time) difference
44. Differences in Phospho AKT quantity?	no statistically significant differences between groups and over the time	Phospho AKT Con pre	1.33226	1.05104	20	0.668	Figure 5	Realtive protein expression (arbitray units)	time x group interaction	two-way mixed design MANOVA	/	/
		Phospho AKT Con post	0.79235	0.583747
		Phospho AKT T1D pre	1.03574	0.57514
		Phospho AKT T1D post	0.704788	0.301523
	non-significant main effects of group	Phospho AKT Con vs Phospho AKT T1D				0.325			Between (Group) difference
	non-significant main effects of time	Phospho AKT pre vs Phospho AKT post				0.086			Within (Time) difference
45. Differences in total ERK quantity?	no statistically significant differences between groups and over the time	Total ERK Con pre	0.062634	0.0117835	20	0.679	Figure 5	Realtive protein expression (arbitray units)	time x group interaction	two-way mixed design MANOVA	/	/
		Total ERK Con post	0.0722121	0.020675
		Total ERK T1D pre	0.0729972	0.0153829
		Total ERK T1D post	0.0771466	0.0269611
	non-significant main effects of group	Total ERK Con vs Total ERK T1D				0.212			Between (Group) difference
	non-significant main effects of time	Total ERK pre vs Total ERK post				0.301			Within (Time) difference
46. Differences in Phospho ERK quantity?	no statistically significant differences between groups and over the time	Phospho ERK Con pre	0.17903	0.0693661	20	0.605	Figure 5	Realtive protein expression (arbitray units)	time x group interaction	two-way mixed design MANOVA	/	/
		Phospho ERK Con post	0.39426	0.274439
		Phospho ERK T1D pre	0.23746	0.183869
		Phospho ERK T1D post	0.458168	0.492305
	non-significant main effects of group	Phospho ERK Con vs Phospho ERK T1D				0.966			Between (Group) difference
	significant main effects of time	Phospho ERK pre vs Phospho ERK post				0.041			Within (Time) difference
47. Differences in total eEF2 quantity?	no statistically significant differences between groups and over the time	Total eEF2 Con pre	0.0255033	0.00513556	20	0.477	Figure 5	Realtive protein expression (arbitray units)	time x group interaction	two-way mixed design MANOVA	/	/
		Total eEF2 Con post	0.0293923	0.0134275
		Total eEF2 T1D pre	0.0233253	0.00548327
		Total eEF2 T1D post	0.0237414	0.00550727
	non-significant main effects of group	Total eEF2 Con vs Total eEF2 T1D				0.174			Between (Group) difference
	non-significant main effects of time	Total eEF2 pre vs Total eEF2 post				0.38			Within (Time) difference
48. Differences in Phospho eEF2 quantity?	no statistically significant differences between groups and over the time	Phospho eEF2 Con pre	1.12101	0.351964	20	0.331	Figure 5	Realtive protein expression (arbitray units)	time x group interaction	two-way mixed design MANOVA	/	/
		Phospho eEF2 Con post	1.04471	0.305716
		Phospho eEF2 T1D pre	1.27304	0.249748
		Phospho eEF2 T1D post	1.38833	0.386001
	significant main effects of group	Phospho eEF2 Con vs Phospho eEF2 T1D				0.038			Between (Group) difference
	non-significant main effects of time	Phospho eEF2 pre vs Phospho eEF2 post				0.841			Within (Time) difference
49. Differences in MuRF1 mRNA expression?	statistically significant differences between groups and over the time	MuRF1 Con pre	25.1399	10.4239	20	0.009	Figure 6	Realtive mRNA expression (arbitray units)	time x group interaction	two-way mixed design MANOVA	/	/
		MuRF1 Con post	25.0291	11.9882
		MuRF1 T1D pre	48.2852	32.1353
		MuRF1 T1D post	21.3901	11.4574
		MuRF1 Con pre vs MuRF1 T1D pre				0.033			Pairwise comparisons (Group)
		MuRF1 Con post vs MuRF1 T1D post				0.379
		MuRF1 Con pre vs MuRF1 Con post				1			Pairwise comparisons (Time)
		MuRF1 T1D pre vs MuRF1 T1D post				0.007
	non-significant main effects of group	MuRF1 Con vs MuRF1 T1D				0.437			Between (Group) difference
	significant main effects of time	MuRF1 pre vs MuRF1 post				0.009			Within (Time) difference
50. Differences in Atrogin-1 mRNA expression?	no statistically significant differences between groups and over the time	Atrogin-1 Con pre	190.997	76.0055	20	0.203	Figure 6	Realtive mRNA expression (arbitray units)	time x group interaction	two-way mixed design MANOVA	/	/
		Atrogin-1 Con post	183.468	66.8572
		Atrogin-1 T1D pre	188.524	80.9864
		Atrogin-1 T1D post	125.49	59.8936
	non-significant main effects of group	Atrogin-1 Con vs Atrogin-1 T1D				0.225			Between (Group) difference
	non-significant main effects of time	Atrogin-1 pre vs Atrogin-1 post				0.11			Within (Time) difference
51. Differences in Myostatin mRNA expression?	no statistically significant differences between groups and over the time	Myostatin Con pre	11.9249	3.80129	20	0.659	Figure 6	Realtive mRNA expression (arbitray units)	time x group interaction	two-way mixed design MANOVA	/	/
		Myostatin Con post	10.5349	4.9857
		Myostatin T1D pre	9.54969	4.24376
		Myostatin T1D post	7.21165	4.77644
	non-significant main effects of group	Myostatin Con vs Myostatin T1D				0.111			Between (Group) difference
	non-significant main effects of time	Myostatin pre vs Myostatin post				0.095			Within (Time) difference
